# Supplementary material for: Extracellular vesicle release from intestinal organoids is modulated by Apc mutation and other colorectal cancer progression factors
Source: Cell Mol Life Sci. 2019 Apr 26;76(12):2463–76. doi: 10.1007/s00018-019-03052-1 (PMC6529386; doi:10.1007/s00018-019-03052-1)
Supplement: Supplementary file 2 — Supplementary material 2 (XLSX 22 kb) [file 18_2019_3052_MOESM2_ESM.xlsx]

## Sheet: New Sheet
Table S5. Proteomics data from control samples (Matrigel) and the three CRC organoid lines.
Matrigel-1
Accession	Protein	MW [kDa]	pI	Scores	#Peptides	SC [%]	RMS90 [ppm]
ALBU_HUMAN	Serum albumin OS=Homo sapiens GN=ALB PE=1 SV=2	69.3215	5.91698	89.5 (M.score:89.5)	2	4.4335	3.34983
K1C9_HUMAN	Keratin, type I cytoskeletal 9 OS=Homo sapiens GN=KRT9 PE=1 SV=3	62.0268	5.13619	175.1 (M.score:175.1)	4	8.34671	2.55602
K22E_HUMAN	Keratin, type II cytoskeletal 2 epidermal OS=Homo sapiens GN=KRT2 PE=1 SV=2	65.3932	8.07351	122.7 (M.score:122.7)	3	9.07668	2.59432
K2C1_HUMAN	Keratin, type II cytoskeletal 1 OS=Homo sapiens GN=KRT1 PE=1 SV=6	65.999	8.15063	125.6 (M.score:125.6)	2	4.50311	0.433064
Matrigel-2
Accession	Protein	MW [kDa]	pI	Scores	#Peptides	SC [%]	RMS90 [ppm]
ALBU_HUMAN	Serum albumin OS=Homo sapiens GN=ALB PE=1 SV=2	69.3215	5.91698	64.0 (M.score:64.0)	2	4.4335	4.6742
K1C10_HUMAN	Keratin, type I cytoskeletal 10 OS=Homo sapiens GN=KRT10 PE=1 SV=6	58.7917	5.13427	135.9 (M.score:135.9)	3	6.33562	1.38121
K1C9_HUMAN	Keratin, type I cytoskeletal 9 OS=Homo sapiens GN=KRT9 PE=1 SV=3	62.0268	5.13619	452.6 (M.score:452.6)	6	12.6806	1.29426
K22E_HUMAN	Keratin, type II cytoskeletal 2 epidermal OS=Homo sapiens GN=KRT2 PE=1 SV=2	65.3932	8.07351	213.8 (M.score:213.8)	4	12.989	1.26515
K2C1_HUMAN	Keratin, type II cytoskeletal 1 OS=Homo sapiens GN=KRT1 PE=1 SV=6	65.999	8.15063	370.8 (M.score:370.8)	5	11.0248	1.29623
Organoid-1
Accession	Protein	MW [kDa]	pI	Scores	#Peptides	SC [%]	RMS90 [ppm]
ACTB_HUMAN	Actin, cytoplasmic 1 OS=Homo sapiens GN=ACTB PE=1 SV=1	41.7097	5.29043	280.6 (M.score:280.6)	5	15.7333	4.36118
ALBU_HUMAN	Serum albumin OS=Homo sapiens GN=ALB PE=1 SV=2	69.3215	5.91698	640.9 (M.score:640.9)	10	13.3005	4.92094
BHMT1_HUMAN	Betaine--homocysteine S-methyltransferase 1 OS=Homo sapiens GN=BHMT PE=1 SV=2	44.9698	6.58381	182.1 (M.score:182.1)	4	14.2857	4.29384
CATA_HUMAN	Catalase OS=Homo sapiens GN=CAT PE=1 SV=3	59.7188	6.89762	219.7 (M.score:219.7)	4	7.96964	3.40687
CFAI_HUMAN	Complement factor I OS=Homo sapiens GN=CFI PE=1 SV=2	65.7066	7.71996	550.4 (M.score:550.4)	11	22.6415	4.27599
DHE3_HUMAN	Glutamate dehydrogenase 1, mitochondrial OS=Homo sapiens GN=GLUD1 PE=1 SV=2	61.3592	7.66314	632.1 (M.score:632.1)	12	25.9857	3.88691
EPCAM_HUMAN	Epithelial cell adhesion molecule OS=Homo sapiens GN=EPCAM PE=1 SV=2	34.9097	7.42228	353.4 (M.score:353.4)	6	28.9809	2.91135
FIBB_HUMAN	Fibrinogen beta chain OS=Homo sapiens GN=FGB PE=1 SV=2	55.8923	8.54476	329.3 (M.score:329.3)	7	13.442	3.98496
FPRP_HUMAN	Prostaglandin F2 receptor negative regulator OS=Homo sapiens GN=PTGFRN PE=1 SV=2	98.4946	6.16126	320.3 (M.score:320.3)	6	6.02958	3.49733
G3P_HUMAN	Glyceraldehyde-3-phosphate dehydrogenase OS=Homo sapiens GN=GAPDH PE=1 SV=3	36.0304	8.56612	569.8 (M.score:569.8)	12	47.1642	4.13209
HEMO_HUMAN	Hemopexin OS=Homo sapiens GN=HPX PE=1 SV=2	51.6433	6.54728	2365.6 (M.score:2365.6)	30	53.4632	4.49921
HSP7C_HUMAN	Heat shock cognate 71 kDa protein OS=Homo sapiens GN=HSPA8 PE=1 SV=1	70.8542	5.36829	410.4 (M.score:410.4)	7	13.4675	3.04566
IGHA1_HUMAN	Immunoglobulin heavy constant alpha 1 OS=Homo sapiens GN=IGHA1 PE=1 SV=2	37.6306	6.07902	368.8 (M.score:368.8)	10	36.8272	3.7338
IGHG1_HUMAN	Immunoglobulin heavy constant gamma 1 OS=Homo sapiens GN=IGHG1 PE=1 SV=1	36.0832	8.46209	973.6 (M.score:973.6)	14	52.7273	4.08761
IGHG4_HUMAN	Immunoglobulin heavy constant gamma 4 OS=Homo sapiens GN=IGHG4 PE=1 SV=1	35.9179	7.17629	740.3 (M.score:740.3)	13	48.6239	3.88835
IGKC_HUMAN	Immunoglobulin kappa constant OS=Homo sapiens GN=IGKC PE=1 SV=2	11.7578	6.1116	406.4 (M.score:406.4)	6	79.4393	3.30753
IGLC3_HUMAN	Immunoglobulin lambda constant 3 OS=Homo sapiens GN=IGLC3 PE=1 SV=1	11.2585	6.9083	323.9 (M.score:323.9)	5	61.3208	3.72773
ITIH4_HUMAN	Inter-alpha-trypsin inhibitor heavy chain H4 OS=Homo sapiens GN=ITIH4 PE=1 SV=4	103.293	6.51278	680.5 (M.score:680.5)	9	10.9677	3.47336
K1C9_HUMAN	Keratin, type I cytoskeletal 9 OS=Homo sapiens GN=KRT9 PE=1 SV=3	62.0268	5.13619	331.6 (M.score:331.6)	8	16.6934	3.75392
K2C1_HUMAN	Keratin, type II cytoskeletal 1 OS=Homo sapiens GN=KRT1 PE=1 SV=6	65.999	8.15063	261.3 (M.score:261.3)	5	9.62733	4.09243
LAMA1_HUMAN	Laminin subunit alpha-1 OS=Homo sapiens GN=LAMA1 PE=1 SV=2	336.867	5.93098	1375.8 (M.score:1375.8)	20	6.0813	4.48432
LAMB1_HUMAN	Laminin subunit beta-1 OS=Homo sapiens GN=LAMB1 PE=1 SV=2	197.909	4.83242	3371.7 (M.score:3371.7)	44	26.4278	4.5707
LAMC1_HUMAN	Laminin subunit gamma-1 OS=Homo sapiens GN=LAMC1 PE=1 SV=3	177.489	5.01037	4289.7 (M.score:4289.7)	58	31.5103	3.98986
LG3BP_HUMAN	Galectin-3-binding protein OS=Homo sapiens GN=LGALS3BP PE=1 SV=1	65.2893	5.11825	805.5 (M.score:805.5)	11	28.3761	3.93733
NID1_HUMAN	Nidogen-1 OS=Homo sapiens GN=NID1 PE=1 SV=3	136.291	5.11611	721.9 (M.score:721.9)	13	7.53809	5.1042
OLFM4_HUMAN	Olfactomedin-4 OS=Homo sapiens GN=OLFM4 PE=1 SV=1	57.2438	5.49967	328.6 (M.score:328.6)	6	20	3.73822
PDC6I_HUMAN	Programmed cell death 6-interacting protein OS=Homo sapiens GN=PDCD6IP PE=1 SV=1	95.9631	6.12858	275.1 (M.score:275.1)	4	4.95392	3.82585
PGBM_HUMAN	Basement membrane-specific heparan sulfate proteoglycan core protein OS=Homo sapiens GN=HSPG2 PE=1 SV=4	468.532	6.05509	1190.8 (M.score:1190.8)	21	5.53405	4.15617
PXDN_HUMAN	Peroxidasin homolog OS=Homo sapiens GN=PXDN PE=1 SV=2	165.17	6.78761	187.8 (M.score:187.8)	4	3.44828	3.88057
SDCB1_HUMAN	Syntenin-1 OS=Homo sapiens GN=SDCBP PE=1 SV=1	32.4239	7.05762	298.2 (M.score:298.2)	5	32.8859	4.30521
TRFE_HUMAN	Serotransferrin OS=Homo sapiens GN=TF PE=1 SV=3	77.0136	6.81089	4247.7 (M.score:4247.7)	62	77.2206	4.42307
TSN8_HUMAN	Tetraspanin-8 OS=Homo sapiens GN=TSPAN8 PE=1 SV=1	26.0265	5.48397	129.8 (M.score:129.8)	2	10.1266	4.01409
Organoid-2
Accession	Protein	MW [kDa]	pI	Scores	#Peptides	SC [%]	RMS90 [ppm]
ACTG_HUMAN	Actin, cytoplasmic 2 OS=Homo sapiens GN=ACTG1 PE=1 SV=1	41.7658	5.30752	385.9 (M.score:385.9)	9	31.4667	2.03288
ALBU_HUMAN	Serum albumin OS=Homo sapiens GN=ALB PE=1 SV=2	69.3215	5.91698	560.8 (M.score:560.8)	9	11.4943	1.99082
BHMT1_HUMAN	Betaine--homocysteine S-methyltransferase 1 OS=Homo sapiens GN=BHMT PE=1 SV=2	44.9698	6.58381	245.6 (M.score:245.6)	5	17.734	1.96832
CATA_HUMAN	Catalase OS=Homo sapiens GN=CAT PE=1 SV=3	59.7188	6.89762	257.8 (M.score:257.8)	5	14.4213	3.04538
CD81_HUMAN	CD81 antigen OS=Homo sapiens GN=CD81 PE=1 SV=1	25.7921	5.0862	94.7 (M.score:94.7)	2	18.2203	2.35063
CD9_HUMAN	CD9 antigen OS=Homo sapiens GN=CD9 PE=1 SV=4	25.399	6.8017	128.6 (M.score:128.6)	2	15.3509	3.29019
CFAI_HUMAN	Complement factor I OS=Homo sapiens GN=CFI PE=1 SV=2	65.7066	7.71996	848.3 (M.score:848.3)	16	34.6484	2.10163
DHE3_HUMAN	Glutamate dehydrogenase 1, mitochondrial OS=Homo sapiens GN=GLUD1 PE=1 SV=2	61.3592	7.66314	721.7 (M.score:721.7)	13	23.6559	2.05605
EPCAM_HUMAN	Epithelial cell adhesion molecule OS=Homo sapiens GN=EPCAM PE=1 SV=2	34.9097	7.42228	394.6 (M.score:394.6)	6	34.3949	2.0509
FIBB_HUMAN	Fibrinogen beta chain OS=Homo sapiens GN=FGB PE=1 SV=2	55.8923	8.54476	263.0 (M.score:263.0)	5	9.97963	1.53221
FPRP_HUMAN	Prostaglandin F2 receptor negative regulator OS=Homo sapiens GN=PTGFRN PE=1 SV=2	98.4946	6.16126	351.3 (M.score:351.3)	8	8.41866	1.25911
G3P_HUMAN	Glyceraldehyde-3-phosphate dehydrogenase OS=Homo sapiens GN=GAPDH PE=1 SV=3	36.0304	8.56612	663.4 (M.score:663.4)	12	48.9552	2.83102
HEMO_HUMAN	Hemopexin OS=Homo sapiens GN=HPX PE=1 SV=2	51.6433	6.54728	3208.4 (M.score:3208.4)	37	60.8225	2.71263
HSP7C_HUMAN	Heat shock cognate 71 kDa protein OS=Homo sapiens GN=HSPA8 PE=1 SV=1	70.8542	5.36829	689.6 (M.score:689.6)	12	23.3746	1.82043
IGHA1_HUMAN	Immunoglobulin heavy constant alpha 1 OS=Homo sapiens GN=IGHA1 PE=1 SV=2	37.6306	6.07902	596.9 (M.score:596.9)	9	30.3116	1.57464
IGHG1_HUMAN	Immunoglobulin heavy constant gamma 1 OS=Homo sapiens GN=IGHG1 PE=1 SV=1	36.0832	8.46209	1226.2 (M.score:1226.2)	18	56.9697	2.89968
IGHG2_HUMAN	Immunoglobulin heavy constant gamma 2 OS=Homo sapiens GN=IGHG2 PE=1 SV=2	35.8778	7.661	620.8 (M.score:620.8)	11	32.8221	2.07572
IGHG4_HUMAN	Immunoglobulin heavy constant gamma 4 OS=Homo sapiens GN=IGHG4 PE=1 SV=1	35.9179	7.17629	1087.6 (M.score:1087.6)	18	66.9725	2.98266
IGKC_HUMAN	Immunoglobulin kappa constant OS=Homo sapiens GN=IGKC PE=1 SV=2	11.7578	6.1116	569.0 (M.score:569.0)	9	79.4393	2.26203
IGLC3_HUMAN	Immunoglobulin lambda constant 3 OS=Homo sapiens GN=IGLC3 PE=1 SV=1	11.2585	6.9083	373.3 (M.score:373.3)	4	56.6038	3.11836
IGSF8_HUMAN	Immunoglobulin superfamily member 8 OS=Homo sapiens GN=IGSF8 PE=1 SV=1	64.9935	8.23042	221.6 (M.score:221.6)	5	12.5612	2.15007
ITA6_HUMAN	Integrin alpha-6 OS=Homo sapiens GN=ITGA6 PE=1 SV=5	126.526	6.21349	114.5 (M.score:114.5)	3	3.53982	1.95496
ITIH4_HUMAN	Inter-alpha-trypsin inhibitor heavy chain H4 OS=Homo sapiens GN=ITIH4 PE=1 SV=4	103.293	6.51278	1036.3 (M.score:1036.3)	12	12.6882	2.79975
K2C1_HUMAN	Keratin, type II cytoskeletal 1 OS=Homo sapiens GN=KRT1 PE=1 SV=6	65.999	8.15063	153.7 (M.score:153.7)	3	4.96894	2.08089
LAMA1_HUMAN	Laminin subunit alpha-1 OS=Homo sapiens GN=LAMA1 PE=1 SV=2	336.867	5.93098	1508.0 (M.score:1508.0)	23	6.92683	2.42213
LAMB1_HUMAN	Laminin subunit beta-1 OS=Homo sapiens GN=LAMB1 PE=1 SV=2	197.909	4.83242	3170.4 (M.score:3170.4)	40	25.196	2.28002
LAMC1_HUMAN	Laminin subunit gamma-1 OS=Homo sapiens GN=LAMC1 PE=1 SV=3	177.489	5.01037	4376.2 (M.score:4376.2)	53	27.4083	2.10671
LG3BP_HUMAN	Galectin-3-binding protein OS=Homo sapiens GN=LGALS3BP PE=1 SV=1	65.2893	5.11825	1113.5 (M.score:1113.5)	16	36.9231	2.18693
MUC13_HUMAN	Mucin-13 OS=Homo sapiens GN=MUC13 PE=1 SV=3	54.5693	4.91114	287.1 (M.score:287.1)	5	15.4297	2.72418
NID1_HUMAN	Nidogen-1 OS=Homo sapiens GN=NID1 PE=1 SV=3	136.291	5.11611	793.3 (M.score:793.3)	14	7.53809	2.92097
OLFM4_HUMAN	Olfactomedin-4 OS=Homo sapiens GN=OLFM4 PE=1 SV=1	57.2438	5.49967	297.0 (M.score:297.0)	7	20.3922	3.12186
PDC6I_HUMAN	Programmed cell death 6-interacting protein OS=Homo sapiens GN=PDCD6IP PE=1 SV=1	95.9631	6.12858	367.4 (M.score:367.4)	8	13.1336	2.36286
PGBM_HUMAN	Basement membrane-specific heparan sulfate proteoglycan core protein OS=Homo sapiens GN=HSPG2 PE=1 SV=4	468.532	6.05509	1039.3 (M.score:1039.3)	17	4.85083	2.34841
PPIA_HUMAN	Peptidyl-prolyl cis-trans isomerase A OS=Homo sapiens GN=PPIA PE=1 SV=2	18.0009	7.68055	197.9 (M.score:197.9)	5	35.7576	2.60903
SAHH_HUMAN	Adenosylhomocysteinase OS=Homo sapiens GN=AHCY PE=1 SV=4	47.6852	5.92275	315.0 (M.score:315.0)	6	12.7315	1.40088
SDCB1_HUMAN	Syntenin-1 OS=Homo sapiens GN=SDCBP PE=1 SV=1	32.4239	7.05762	514.6 (M.score:514.6)	7	55.3691	3.18319
TBB4A_HUMAN	Tubulin beta-4A chain OS=Homo sapiens GN=TUBB4A PE=1 SV=2	49.5539	4.78051	127.3 (M.score:127.3)	3	7.65766	2.69996
TRFE_HUMAN	Serotransferrin OS=Homo sapiens GN=TF PE=1 SV=3	77.0136	6.81089	3898.1 (M.score:3898.1)	60	68.9112	2.36543
Organoid-3
Accession	Protein	MW [kDa]	pI	Scores	#Peptides	SC [%]	RMS90 [ppm]
AAAT_HUMAN	Neutral amino acid transporter B(0) OS=Homo sapiens GN=SLC1A5 PE=1 SV=2	56.5623	5.3371	145.2 (M.score:145.2)	3	7.7634	0.543057
ACTB_HUMAN	Actin, cytoplasmic 1 OS=Homo sapiens GN=ACTB PE=1 SV=1	41.7097	5.29043	563.7 (M.score:563.7)	12	35.4667	1.05852
AL1A1_HUMAN	Retinal dehydrogenase 1 OS=Homo sapiens GN=ALDH1A1 PE=1 SV=2	54.8269	6.29713	87.2 (M.score:87.2)	2	3.59281	1.1167
ALBU_HUMAN	Serum albumin OS=Homo sapiens GN=ALB PE=1 SV=2	69.3215	5.91698	623.8 (M.score:623.8)	12	11.6585	1.59784
AT1A1_HUMAN	Sodium/potassium-transporting ATPase subunit alpha-1 OS=Homo sapiens GN=ATP1A1 PE=1 SV=1	112.824	5.32781	457.3 (M.score:457.3)	9	12.5122	1.82063
CFAI_HUMAN	Complement factor I OS=Homo sapiens GN=CFI PE=1 SV=2	65.7066	7.71996	846.4 (M.score:846.4)	15	29.1595	1.25051
CLD3_HUMAN	Claudin-3 OS=Homo sapiens GN=CLDN3 PE=1 SV=1	23.3031	8.36692	141.2 (M.score:141.2)	3	10	1.29324
DHE3_HUMAN	Glutamate dehydrogenase 1, mitochondrial OS=Homo sapiens GN=GLUD1 PE=1 SV=2	61.3592	7.66314	578.7 (M.score:578.7)	12	24.9104	1.36712
EFNB1_HUMAN	Ephrin-B1 OS=Homo sapiens GN=EFNB1 PE=1 SV=1	37.9825	9.09623	124.1 (M.score:124.1)	2	8.95954	1.72218
EPCAM_HUMAN	Epithelial cell adhesion molecule OS=Homo sapiens GN=EPCAM PE=1 SV=2	34.9097	7.42228	428.6 (M.score:428.6)	6	28.3439	0.680397
EPHB3_HUMAN	Ephrin type-B receptor 3 OS=Homo sapiens GN=EPHB3 PE=1 SV=2	110.259	5.95341	212.8 (M.score:212.8)	5	6.01202	1.22429
FPRP_HUMAN	Prostaglandin F2 receptor negative regulator OS=Homo sapiens GN=PTGFRN PE=1 SV=2	98.4946	6.16126	559.1 (M.score:559.1)	8	8.64619	0.860928
HEMO_HUMAN	Hemopexin OS=Homo sapiens GN=HPX PE=1 SV=2	51.6433	6.54728	2635.2 (M.score:2635.2)	28	50.4329	1.35088
HSP7C_HUMAN	Heat shock cognate 71 kDa protein OS=Homo sapiens GN=HSPA8 PE=1 SV=1	70.8542	5.36829	660.9 (M.score:660.9)	12	22.6006	0.864801
IGHA1_HUMAN	Immunoglobulin heavy constant alpha 1 OS=Homo sapiens GN=IGHA1 PE=1 SV=2	37.6306	6.07902	473.7 (M.score:473.7)	8	24.3626	0.987431
IGHG1_HUMAN	Immunoglobulin heavy constant gamma 1 OS=Homo sapiens GN=IGHG1 PE=1 SV=1	36.0832	8.46209	899.6 (M.score:899.6)	14	37.2727	1.80363
IGHG2_HUMAN	Immunoglobulin heavy constant gamma 2 OS=Homo sapiens GN=IGHG2 PE=1 SV=2	35.8778	7.661	385.2 (M.score:385.2)	7	20.8589	0.791859
IGHG4_HUMAN	Immunoglobulin heavy constant gamma 4 OS=Homo sapiens GN=IGHG4 PE=1 SV=1	35.9179	7.17629	750.1 (M.score:750.1)	12	35.7798	1.81787
IGKC_HUMAN	Immunoglobulin kappa constant OS=Homo sapiens GN=IGKC PE=1 SV=2	11.7578	6.1116	577.9 (M.score:577.9)	7	79.4393	1.43172
IGLC3_HUMAN	Immunoglobulin lambda constant 3 OS=Homo sapiens GN=IGLC3 PE=1 SV=1	11.2585	6.9083	315.5 (M.score:315.5)	4	44.3396	1.36437
IGSF8_HUMAN	Immunoglobulin superfamily member 8 OS=Homo sapiens GN=IGSF8 PE=1 SV=1	64.9935	8.23042	377.0 (M.score:377.0)	9	19.0865	0.893946
ITA6_HUMAN	Integrin alpha-6 OS=Homo sapiens GN=ITGA6 PE=1 SV=5	126.526	6.21349	218.4 (M.score:218.4)	5	6.46018	1.14557
ITIH4_HUMAN	Inter-alpha-trypsin inhibitor heavy chain H4 OS=Homo sapiens GN=ITIH4 PE=1 SV=4	103.293	6.51278	648.5 (M.score:648.5)	7	7.95699	0.986336
K1C9_HUMAN	Keratin, type I cytoskeletal 9 OS=Homo sapiens GN=KRT9 PE=1 SV=3	62.0268	5.13619	339.0 (M.score:339.0)	7	18.9406	0.895567
KPYM_HUMAN	Pyruvate kinase PKM OS=Homo sapiens GN=PKM PE=1 SV=4	57.9	7.95506	499.9 (M.score:499.9)	8	19.774	0.698642
LAMA1_HUMAN	Laminin subunit alpha-1 OS=Homo sapiens GN=LAMA1 PE=1 SV=2	336.867	5.93098	815.1 (M.score:815.1)	12	3.28455	1.26418
LAMB1_HUMAN	Laminin subunit beta-1 OS=Homo sapiens GN=LAMB1 PE=1 SV=2	197.909	4.83242	2421.5 (M.score:2421.5)	34	18.589	1.3008
LAMC1_HUMAN	Laminin subunit gamma-1 OS=Homo sapiens GN=LAMC1 PE=1 SV=3	177.489	5.01037	3183.0 (M.score:3183.0)	52	26.4139	1.32109
LG3BP_HUMAN	Galectin-3-binding protein OS=Homo sapiens GN=LGALS3BP PE=1 SV=1	65.2893	5.11825	811.3 (M.score:811.3)	12	28.0342	1.3101
MUC13_HUMAN	Mucin-13 OS=Homo sapiens GN=MUC13 PE=1 SV=3	54.5693	4.91114	226.3 (M.score:226.3)	4	12.6953	1.85736
NID1_HUMAN	Nidogen-1 OS=Homo sapiens GN=NID1 PE=1 SV=3	136.291	5.11611	513.1 (M.score:513.1)	8	5.61347	0.86347
OLFM4_HUMAN	Olfactomedin-4 OS=Homo sapiens GN=OLFM4 PE=1 SV=1	57.2438	5.49967	191.9 (M.score:191.9)	2	6.47059	0.750322
PDC6I_HUMAN	Programmed cell death 6-interacting protein OS=Homo sapiens GN=PDCD6IP PE=1 SV=1	95.9631	6.12858	342.8 (M.score:342.8)	8	10.9447	0.561058
PGBM_HUMAN	Basement membrane-specific heparan sulfate proteoglycan core protein OS=Homo sapiens GN=HSPG2 PE=1 SV=4	468.532	6.05509	485.3 (M.score:485.3)	10	2.89228	0.725497
PPIA_HUMAN	Peptidyl-prolyl cis-trans isomerase A OS=Homo sapiens GN=PPIA PE=1 SV=2	18.0009	7.68055	231.9 (M.score:231.9)	3	26.0606	1.56838
RSSA_HUMAN	40S ribosomal protein SA OS=Homo sapiens GN=RPSA PE=1 SV=4	32.8334	4.78756	125.3 (M.score:125.3)	3	16.2712	0.621342
SDCB1_HUMAN	Syntenin-1 OS=Homo sapiens GN=SDCBP PE=1 SV=1	32.4239	7.05762	392.7 (M.score:392.7)	6	44.9664	1.02643
SDCB2_HUMAN	Syntenin-2 OS=Homo sapiens GN=SDCBP2 PE=1 SV=2	31.5738	9.15263	114.8 (M.score:114.8)	2	7.19178	1.50666
TRFE_HUMAN	Serotransferrin OS=Homo sapiens GN=TF PE=1 SV=3	77.0136	6.81089	4340.7 (M.score:4340.7)	64	65.3295	1.27699
